# Supplementary material for: Effect of Drought Stress on Capsaicin and Antioxidant Contents in Pepper Genotypes at Reproductive Stage
Source: Plants (Basel). 2021 Jun 24;10(7):1286. doi: 10.3390/plants10071286 (PMC8309139; doi:10.3390/plants10071286)
Supplement: Supplementary file 1 [file plants-10-01286-s001.zip]

Archive with 1 entries (1 files):
- plants-1234242-supplementary.pdf
